# Supplementary material for: The Role and Mechanism of GSDME-Dependent Pyroptosis in Cochlear Marginal Cells Injury by Cisplatin
Source: Biomedicines. 2025 Jul 9;13(7):1680. doi: 10.3390/biomedicines13071680 (PMC12292857; doi:10.3390/biomedicines13071680)
Supplement: Supplementary file 1 [file biomedicines-13-01680-s001.zip]

Archive with 1 entries (1 files):
- biomedicines-3696009-supplementary.pdf
